# Supplementary material for: Three-year nationwide survey of microbiology laboratory equipment conditions in China’s CDC: setting new benchmarks
Source: Front Public Health. 2026 Jan 13;13:1679072. doi: 10.3389/fpubh.2025.1679072 (PMC12835382; doi:10.3389/fpubh.2025.1679072)
Supplement: Supplementary file 3 [file Table_1.xlsx]

## Sheet: Equipment Penetration Rate
Device Name	Percentage of All Records	Numerator/Denominator of All Records	Provincial Percentage	Provincial Numerator/Denominator	Municipal Percentage	Municipal Numerator/Denominator	County Percentage	County Numerator/Denominator
Contaminant Autoclave	0.9981	539/540	1	74/74	1	396/396	0.9857	69/70
Sterilizer for Clean Supplies	0.8981	485/540	0.9324	69/74	0.9015	357/396	0.8429	59/70
BSC	0.9944	537/540	0.9865	73/74	1	396/396	0.9714	68/70
-20°C Freezer	0.9926	536/540	1	74/74	1	396/396	0.9429	66/70
-70°C Freezer	0.9648	521/540	0.9865	73/74	0.9924	393/396	0.7857	55/70
Centrifuge	0.9907	535/540	1	74/74	0.9924	393/396	0.9714	68/70
Refrigerated Centrifuge	0.8981	485/540	0.9595	71/74	0.9217	365/396	0.7	49/70
Ultracentrifuge	0.4759	257/540	0.6892	51/74	0.4672	185/396	0.3	21/70
PCR Machine	0.7222	390/540	0.9595	71/74	0.7702	305/396	0.2	14/70
qPCR	0.9722	525/540	0.9865	73/74	0.9848	390/396	0.8857	62/70
dPCR	0.2815	152/540	0.7432	55/74	0.2424	96/396	0.0143	1/70
PFGE	0.7241	391/540	0.8919	66/74	0.8005	317/396	0.1143	8/70
Cell Culture Incubator	0.8148	440/540	0.9324	69/74	0.9091	360/396	0.1571	11/70
Cell Counter	0.4481	242/540	0.7432	55/74	0.4545	180/396	0.1	7/70
ELISA Reader	0.8963	484/540	0.973	72/74	0.9141	362/396	0.7143	50/70
Sanger Sequencer	0.1296	70/540	0.6081	45/74	0.0631	25/396	0	0/70
HTS	0.5556	300/540	0.9459	70/74	0.5808	230/396	0	0/70
Bioinformatics Server	0.2593	140/540	0.6622	49/74	0.2298	91/396	0	0/70
Pipetting Workstation	0.3574	193/540	0.6351	47/74	0.3687	146/396	0	0/70
Automated Nucleic Acid Extractor	0.95	513/540	1	74/74	0.9646	382/396	0.8143	57/70
other important device	0.0407	22/540	0.0405	3/74	0.0455	18/396	0.0143	1/70

## Sheet: Fisher between 3 groups 
Instrument	P-value (Province-City)	Statistical Difference (Province-City)	P-value (Province-County)	Statistical Difference (Province-County)	P-value (City-County)	Statistical Difference (City-County)
-20℃ Refrigerator	1	no	0.0534	no	0.0005	yes
-70℃ Refrigerator	0.4973	no	0.0001	yes	1.63e-11	yes
ELISA Equipment	0.0957	no	1.15e-05	yes	1.56e-05	yes
Sanger Sequencer	2.05e-25	yes	6.42e-18	yes	0.0216	yes
Low Temperature Centrifuge	0.3318	no	2.76e-05	yes	1.58e-06	yes
Other Important Equipment	1	no	0.6203	no	0.3326	no
Digital PCR Instrument	3.6e-16	yes	5.18e-22	yes	6.53e-07	yes
Standard PCR Instrument	5.08e-05	yes	9.24e-23	yes	8.66e-20	yes
Standard Centrifuge	1	no	0.2346	no	0.1644	no
Autoclave for Contaminants	1	no	0.4861	no	0.1502	no
Autoclave for Clean Consumables	0.5167	no	0.1132	no	0.1457	no
Bioinformatics Server	1.44e-12	yes	4.01e-20	yes	9.81e-08	yes
Biosafety Cabinet	0.1574	no	0.612	no	0.0223	yes
Pipetting Workstation for PCR Setup or Library Construction	2.99e-05	yes	5.35e-19	yes	3.1e-13	yes
Cell Culture Incubator	0.6556	no	6.72e-23	yes	3.71e-38	yes
Cell Counter	6.63e-06	yes	8.23e-16	yes	4.09e-09	yes
Pulsed Field Gel Electrophoresis	0.0726	no	1.71e-22	yes	9.07e-29	yes
Automated Nucleic Acid Extraction Equipment	0.1408	no	4.51e-05	yes	2.48e-05	yes
Real-Time PCR System	1	no	0.0154	yes	0.0003	yes
Ultracentrifuge	0.0006	yes	5.25e-06	yes	0.0127	yes
High-throughput Sequencer	4.5e-11	yes	8.25e-37	yes	6e-24	yes

## Sheet: lab and BSC and qPCR
Year of Answering	Answer Number	CDC Level	Number of Standard Three-Partition PCR Laboratories	Number of Biosafety Cabinets	Number of Real-Time PCR Systems
2021	1	conty	1	2	3
2021	2	city	2	2	4
2021	6	provincal	3	4	10
2021	7	city	6	5	10
2021	9	city	1	2	4
2021	10	city	3	4	4
2021	11	city	2	4	8
2021	12	city	4	3	4
2021	13	city	2	3	4
2021	14	city	2	4	4
2021	15	city	2	4	10
2021	16	conty	4	3	2
2021	20	conty	1	2	2
2021	22	conty	1	1	2
2021	23	city	1	2	4
2021	24	conty	1	2	2
2021	26	city	3	9	9
2021	27	conty	3	1	1
2021	28	city	1	1	3
2021	31	conty	1	1	1
2021	32	city	3	6	6
2021	33	city	3	10	4
2021	34	city	2	4	9
2021	35	city	2	4	6
2021	36	city	2	6	6
2021	39	city	1	8	5
2021	41	city	1	1	3
2021	42	conty	4	1	2
2021	44	conty	1	1	2
2021	45	city	6	2	4
2021	46	city	1	2	5
2021	47	provincal	6	8	10
2021	48	city	1	2	7
2021	49	city	3	3	5
2021	50	city	4	2	5
2021	51	city	1	1	2
2021	52	city	1	2	4
2021	53	city	1	2	4
2021	54	city	2	3	4
2021	55	city	3	4	4
2021	59	conty	1	1	2
2021	60	city	1	2	4
2021	61	conty	1	1	7
2021	62	provincal	4	3	6
2021	63	conty	1	2	4
2021	64	city	1	1	2
2021	71	city	1	2	7
2021	72	city	2	6	10
2021	74	city	1	1	4
2021	77	city	2	2	5
2021	78	city	2	6	10
2021	79	conty	4	2	2
2021	81	conty	1	7	2
2021	83	conty	1	1	1
2021	84	city	1	2	3
2021	86	city	3	3	4
2021	88	city	3	10	10
2021	91	city	1	3	4
2021	92	provincal	5	6	10
2021	93	city	2	3	3
2021	96	city	1	2	4
2021	97	conty	1	3	1
2021	98	city	2	4	3
2021	100	city	1	5	5
2021	101	conty	3	3	4
2021	102	city	2	2	2
2021	105	provincal	2	9	20
2021	106	city	5	10	6
2021	107	city	1	2	4
2021	109	city	2	3	3
2021	110	city	3	10	10
2021	111	city	1	3	5
2021	113	conty	3	1	2
2021	115	provincal	3	10	10
2021	116	city	1	3	4
2021	117	city	1	9	4
2021	118	city	2	5	3
2021	119	city	4	10	7
2021	120	city	6	10	7
2021	121	city	2	2	6
2021	122	city	2	3	7
2021	123	city	4	1	3
2021	124	city	2	8	10
2021	125	conty	1	1	1
2021	126	city	2	5	10
2021	128	city	2	3	5
2021	129	provincal	4	5	20
2021	130	city	2	4	4
2021	131	city	4	8	7
2021	132	city	2	4	3
2021	135	city	2	4	6
2021	136	conty	1	2	2
2021	137	city	2	3	2
2021	139	provincal	2	5	10
2021	141	conty	1	1	1
2021	142	conty	1	1	1
2021	144	conty	4	1	4
2021	145	city	3	2	4
2021	146	provincal	3	5	4
2021	147	city	2	2	4
2021	148	city	1	2	2
2021	153	city	2	10	20
2021	156	provincal	3	3	10
2021	157	city	2	3	4
2021	158	city	6	8	10
2021	160	city	3	10	20
2021	164	city	2	4	4
2021	165	city	2	3	3
2021	166	city	4	8	10
2021	167	city	2	4	5
2021	169	conty	1	2	2
2021	170	city	1	1	3
2021	174	city	2	4	4
2021	175	city	2	5	4
2021	178	city	2	4	4
2021	179	conty	1	1	2
2021	180	city	2	5	4
2021	182	city	2	6	5
2021	184	city	2	3	8
2021	187	city	4	4	6
2021	188	conty	1	2	1
2021	189	provincal	3	4	10
2021	190	city	1	2	4
2021	192	conty	1	2	1
2021	193	city	2	2	5
2021	197	provincal	3	4	10
2021	198	city	2	4	8
2021	205	city	1	2	4
2021	206	provincal	3	4	20
2021	207	city	1	3	4
2021	209	city	6	10	3
2021	210	city	6	6	3
2021	211	city	1	2	4
2021	212	city	1	2	1
2021	213	city	3	5	2
2021	215	provincal	4	10	10
2021	216	city	4	3	3
2021	217	city	6	3	3
2021	219	city	3	5	7
2021	221	city	3	3	5
2021	222	city	2	3	4
2021	223	city	2	2	4
2021	224	city	5	6	10
2021	226	city	1	3	4
2021	227	conty	1	2	2
2021	230	provincal	4	5	7
2021	231	city	2	8	10
2021	232	city	3	5	10
2021	234	city	1	2	2
2021	236	city	2	3	3
2021	237	conty	1	1	3
2021	238	city	2	2	8
2021	239	city	4	4	8
2021	241	city	1	2	5
2021	242	city	3	4	4
2021	243	conty	3	2	2
2021	245	city	3	10	10
2021	247	city	3	6	3
2021	248	city	2	3	4
2021	249	provincal	2	10	10
2021	253	city	4	5	3
2021	254	city	2	6	4
2021	255	city	1	2	2
2021	257	city	1	2	5
2021	258	city	2	2	7
2021	260	conty	1	1	2
2021	261	city	3	5	7
2021	263	city	1	3	6
2021	264	conty	1	2	2
2021	265	conty	4	3	1
2021	266	city	3	2	4
2021	267	conty	1	2	2
2021	268	city	3	6	8
2021	269	conty	1	1	1
2021	270	provincal	2	4	9
2021	271	city	3	4	4
2021	275	city	3	4	10
2021	277	city	2	4	4
2021	278	city	2	6	6
2021	279	city	1	3	2
2021	280	city	2	6	7
2021	281	city	2	8	10
2021	282	conty	1	3	2
2021	283	city	1	2	5
2021	284	city	3	7	9
2021	286	city	2	2	6
2021	287	city	2	3	9
2021	290	provincal	4	10	8
2021	293	city	1	1	3
2021	295	conty	1	1	2
2021	296	city	1	4	3
2021	299	conty	1	1	1
2021	305	city	1	1	3
2021	309	conty	1	3	1
2021	311	conty	1	1	5
2021	313	conty	1	2	4
2021	314	conty	3	2	2
2021	317	provincal	3	6	4
2021	319	provincal	2	6	10
2021	324	city	1	5	9
2021	325	city	2	2	2
2021	327	city	2	3	4
2021	331	provincal	6	10	6
2021	332	provincal	4	5	10
2021	333	conty	1	7	2
2021	334	conty	4	1	2
2021	335	city	4	6	10
2021	336	city	3	10	6
2021	338	conty	0	1	1
2021	341	city	1	2	3
2021	346	city	4	4	2
2021	347	conty	1	1	2
2021	348	city	2	3	7
2021	349	provincal	3	4	6
2021	356	provincal	5	10	10
2021	358	conty	1	2	3
2021	362	conty	4	3	2
2021	364	provincal	6	10	20
2021	365	conty	1	1	1
2021	366	conty	1	1	1
2021	367	city	1	2	4
2021	369	city	1	5	4
2021	374	city	2	20	6
2021	378	city	6	5	10
2021	379	provincal	3	2	6
2021	382	city	1	2	4
2021	383	city	3	3	10
2021	384	city	3	4	5
2021	385	conty	1	4	2
2021	387	city	2	5	4
2021	389	city	2	5	7
2021	391	provincal	2	2	5
2021	392	city	2	5	4
2021	393	city	3	4	5
2021	394	city	3	2	3
2021	395	provincal	6	10	8
2021	396	city	1	3	2
2021	397	city	1	3	4
2021	398	city	2	3	3
2022	403	city	1	2	5
2022	406	city	3	30	70
2022	407	city	1	4	5
2022	408	city	1	1	5
2022	410	provincal	2	4	4
2022	414	provincal	2	10	3
2022	418	city	1	4	5
2022	419	city	1	3	5
2022	421	city	2	5	7
2022	423	city	2	5	12
2022	427	city	3	3	10
2022	428	city	2	3	8
2022	430	provincal	5	10	25
2022	433	city	4	6	19
2022	438	city	1	2	11
2022	439	provincal	3	5	20
2022	440	city	1	1	1
2022	442	city	6	10	30
2022	448	city	4	5	13
2022	452	provincal	6	20	20
2022	453	city	2	4	1
2022	455	city	3	3	5
2022	456	city	2	4	15
2022	457	city	4	4	9
2022	461	city	2	3	12
2022	464	city	1	1	5
2022	466	city	3	5	14
2022	467	city	2	2	6
2022	473	city	3	10	10
2022	476	city	3	8	9
2022	478	city	2	6	16
2022	479	city	4	50	25
2022	480	city	3	10	4
2022	485	city	1	5	16
2022	491	conty	3	2	2
2022	492	city	2	4	3
2022	493	city	1	2	11
2022	495	conty	1	2	2
2022	496	city	2	4	7
2022	497	city	3	2	2
2022	502	city	2	10	40
2022	503	conty	1	3	9
2022	504	conty	1	2	3
2022	510	conty	1	1	1
2022	512	city	1	3	3
2022	513	city	3	3	8
2022	514	city	4	12	11
2022	515	conty	2	2	3
2022	517	city	5	11	16
2022	521	city	2	10	9
2022	522	city	2	3	7
2022	524	city	1	2	9
2022	525	city	3	3	6
2022	526	city	1	3	7
2022	529	city	4	4	4
2022	530	city	2	3	5
2022	533	city	3	6	30
2022	535	city	2	2	4
2022	536	city	1	2	5
2022	539	city	3	6	25
2022	543	city	2	4	8
2022	545	provincal	4	12	16
2022	547	conty	1	3	3
2022	549	city	2	8	3
2022	550	provincal	2	2	8
2022	551	city	2	5	5
2022	553	city	2	5	5
2022	554	city	1	2	4
2022	555	city	2	8	15
2022	557	city	2	5	7
2022	558	city	1	4	5
2022	560	city	2	6	4
2022	561	city	2	2	9
2022	564	city	3	5	5
2022	565	conty	1	1	2
2022	567	provincal	2	6	22
2022	568	city	1	2	5
2022	569	city	2	2	12
2022	570	city	1	2	5
2022	571	city	1	3	7
2022	573	conty	2	4	4
2022	574	city	2	2	12
2022	576	city	1	2	15
2022	577	city	3	15	27
2022	579	city	1	6	12
2022	580	city	1	2	1
2022	582	city	2	4	6
2022	589	conty	2	4	4
2022	590	city	2	6	4
2022	591	city	2	5	10
2022	596	city	3	2	3
2022	597	city	1	2	4
2022	598	city	2	11	8
2022	601	city	2	2	3
2022	603	provincal	6	27	20
2022	606	provincal	1	10	18
2022	607	city	3	6	12
2022	608	city	3	6	9
2022	609	city	2	3	5
2022	610	city	2	4	12
2022	614	conty	4	2	10
2022	615	city	3	4	19
2022	616	city	3	3	5
2022	617	city	3	5	5
2022	619	city	1	2	4
2022	621	provincal	1	5	5
2022	622	city	2	4	5
2022	625	city	2	4	5
2022	626	provincal	3	10	18
2022	629	provincal	2	2	7
2022	633	city	3	3	4
2022	638	city	4	10	16
2022	643	provincal	2	2	3
2022	649	city	1	1	2
2022	659	city	1	2	6
2022	660	city	3	8	16
2022	662	city	3	5	10
2022	663	city	3	4	12
2022	671	city	3	2	6
2022	677	city	2	10	12
2022	683	city	4	6	8
2022	687	city	1	2	8
2022	694	city	3	2	11
2022	701	city	2	4	10
2022	703	city	2	2	4
2022	705	city	2	2	3
2022	710	provincal	4	8	10
2022	712	city	2	1	3
2022	716	city	3	6	15
2022	718	city	1	2	4
2022	719	provincal	10	10	10
2022	720	city	1	4	6
2022	721	city	2	3	5
2022	728	city	3	6	15
2022	731	provincal	5	5	20
2022	735	city	1	3	8
2022	739	provincal	1	5	7
2022	741	city	2	5	30
2022	742	city	2	5	3
2022	744	conty	1	2	5
2022	749	provincal	4	18	26
2022	750	city	3	6	12
2022	752	city	2	4	33
2022	755	conty	3	5	2
2022	764	city	2	5	15
2022	765	provincal	1	10	15
2022	771	city	3	6	8
2022	773	provincal	10	10	10
2022	774	conty	1	1	4
2022	778	provincal	4	11	42
2022	779	city	3	4	8
2022	780	city	1	3	8
2022	781	city	3	2	7
2022	785	city	3	50	60
2022	787	city	1	3	7
2022	789	city	2	2	10
2022	791	provincal	4	6	10
2022	793	city	4	6	3
2022	794	city	2	6	35
2022	795	conty	1	2	2
2022	797	city	2	4	7
2022	799	city	2	3	6
2022	800	conty	3	1	2
2022	803	conty	1	3	5
2022	810	city	2	8	16
2022	811	city	1	3	20
2022	813	city	2	5	3
2022	817	city	1	2	6
2022	819	city	2	3	4
2022	821	city	4	2	5
2022	822	city	3	6	50
2022	823	provincal	2	6	7
2022	824	city	4	13	18
2022	825	city	2	3	3
2022	826	provincal	2	10	16
2022	827	city	1	2	6
2022	828	provincal	2	8	14
2023	834	city	4	2	3
2023	835	city	2	9	20
2023	836	city	2	6	14
2023	837	city	2	4	4
2023	838	city	1	4	8
2023	839	city	3	6	10
2023	841	city	2	2	5
2023	842	city	3	7	7
2023	843	city	2	3	5
2023	845	city	4	20	64
2023	846	city	3	4	6
2023	847	provincal	6	NA	12
2023	848	provincal	2	6	10
2023	849	city	2	10	4
2023	851	city	1	2	4
2023	853	city	2	5	15
2023	854	city	2	5	23
2023	855	city	NA	NA	NA
2023	856	city	3	20	70
2023	858	city	2	4	10
2023	859	city	1	2	7
2023	860	city	3	3	3
2023	861	city	4	4	4
2023	864	city	5	5	5
2023	865	city	3	2	3
2023	866	city	2	5	8
2023	867	city	3	10	10
2023	868	city	3	8	10
2023	869	provincal	9	9	12
2023	872	city	2	6	7
2023	873	city	1	2	8
2023	874	provincal	6	2	4
2023	875	city	1	2	4
2023	876	city	3	2	4
2023	879	provincal	4	5	5
2023	881	city	4	5	16
2023	882	city	3	3	15
2023	883	city	2	3	9
2023	885	city	1	3	12
2023	886	city	2	2	5
2023	887	city	2	5	9
2023	888	city	1	2	16
2023	890	city	3	15	6
2023	891	city	1	2	5
2023	893	city	6	10	15
2023	894	city	1	2	2
2023	895	provincal	2	3	3
2023	897	city	3	5	3
2023	898	city	3	1	3
2023	899	city	3	2	10
2023	901	city	2	10	11
2023	902	city	4	2	5
2023	903	city	2	25	20
2023	906	city	3	4	10
2023	907	city	1	2	5
2023	908	city	2	1	1
2023	909	city	1	3	7
2023	910	provincal	3	2	12
2023	911	city	2	4	3
2023	912	city	3	5	6
2023	913	provincal	3	20	30
2023	914	city	1	6	30
2023	915	city	2	4	4
2023	917	provincal	2	5	6
2023	918	city	2	3	7
2023	920	city	3	5	16
2023	921	city	1	2	3
2023	922	city	2	10	8
2023	923	conty	3	1	2
2023	924	city	3	4	10
2023	925	city	2	4	6
2023	928	provincal	1	3	4
2023	930	city	1	2	3
2023	932	city	1	2	2
2023	933	city	3	3	8
2023	934	city	2	5	8
2023	935	city	1	3	5
2023	936	provincal	2	9	3
2023	938	conty	1	3	6
2023	939	city	3	5	8
2023	940	city	NA	8	10
2023	941	city	1	3	5
2023	942	city	2	8	8
2023	943	city	2	5	16
2023	944	city	5	6	20
2023	945	city	1	3	4
2023	946	provincal	2	6	6
2023	947	city	3	6	6
2023	948	city	3	4	6
2023	949	city	1	2	5
2023	950	city	1	1	5
2023	951	city	1	2	3
2023	952	city	2	5	10
2023	953	city	2	3	10
2023	955	provincal	6	10	20
2023	956	city	6	6	6
2023	957	provincal	10	20	20
2023	958	city	3	10	12
2023	959	city	1	2	5
2023	960	city	3	6	10
2023	961	city	1	1	7
2023	962	city	2	4	9
2023	963	provincal	3	5	17
2023	964	city	2	9	20
2023	965	city	1	1	6
2023	966	city	6	4	8
2023	967	provincal	4	8	13
2023	968	city	3	8	20
2023	969	city	3	5	16
2023	970	city	NA	NA	NA
2023	972	city	3	6	4
2023	973	provincal	1	4	6
2023	977	provincal	5	10	10
2023	978	city	NA	5	48
2023	979	city	3	6	7
2023	981	city	3	4	8
2023	982	provincal	3	20	20
2023	983	provincal	NA	NA	NA
2023	985	city	2	4	10
2023	986	city	2	4	6
2023	987	city	1	6	4
2023	988	city	2	3	8
2023	989	city	2	6	5
2023	990	city	1	1	6

## Sheet: qPCR and HTS
Year of Answering	Answer Number	CDC Level	Owned Fluorescence Quantitative PCR Instruments	Satisfied with Fluorescence Quantitative PCR Instruments	Owned Sequencers	Satisfied with Sequencers
2021	1	conty	达安基因|杭州晶格	杭州晶格	NA	NA
2021	2	city	ABI Q7|苏州雅睿	ABI Q7	NA	NA
2021	6	provincal	ABI 7500|ABI Q5|ABI Q7|Roche 480|Bio-rad CFX96|Bio-rad IQ5	ABI Q7|Bio-rad CFX96	Illumina MiSeq	Illumina MiSeq
2021	7	city	ABI Q7|Bio-rad CFX96|西安天隆	ABI Q7|Bio-rad CFX96|西安天隆	Thermo Life Ion S5	Thermo Life Ion S5
2021	9	city	ABI 7500|ABI Q5|ABI Q7|Bio-rad CFX96	ABI Q5|ABI Q7|Bio-rad CFX96	Illumina iSeq	NA
2021	10	city	ABI 7500|Roche 480	Roche 480	Illumina MiSeq	Illumina MiSeq
2021	11	city	ABI 7500|ABI Q5|ABI Q7|杭州博日	ABI 7500|ABI Q5|ABI Q7|杭州博日	Illumina MiSeq	Illumina MiSeq
2021	12	city	ABI Q5|ABI Q7|杭州博日	ABI Q7|杭州博日	NA	NA
2021	13	city	ABI Q7|Bio-rad CFX96	ABI Q7|Bio-rad CFX96	MGI 2000	MGI 2000
2021	14	city	ABI 7300|ABI Q5|上海宏石|西安天隆	ABI 7300|ABI Q5|上海宏石|西安天隆	NA	NA
2021	15	city	ABI 7500|ABI Q5|ABI Q7|杭州博日	ABI 7500|ABI Q5|ABI Q7	Illumina MiSeq	Illumina MiSeq
2021	16	conty	Bio-rad CFX96	Bio-rad CFX96	NA	NA
2021	20	conty	NA	NA	NA	NA
2021	22	conty	上海宏石|上海乐普	上海宏石	NA	NA
2021	23	city	ABI 7500|ABI Q5|ABI Q7	ABI Q7	NA	NA
2021	24	conty	ABI 7500|上海宏石	ABI 7500|上海宏石	NA	NA
2021	26	city	ABI 7300|ABI 7500|ABI Q5|ABI Q7|Bio-rad CFX96|杭州博日|西安天隆	ABI 7500|ABI Q7|Bio-rad CFX96|西安天隆	NA	NA
2021	27	conty	Analytik Jena	Analytik Jena	NA	NA
2021	28	city	ABI Q5|ABI Q7	ABI Q5	NA	NA
2021	31	conty	NA	NA	NA	NA
2021	32	city	ABI Q5|Roche 480|Bio-rad CFX96	Roche 480|Bio-rad CFX96	ONT MinION/Mk1C	NA
2021	33	city	ABI Q5|ABI Q7|杭州博日	ABI Q5|ABI Q7	Illumina MiSeq|ONT MinION/Mk1C	Illumina MiSeq|ONT MinION/Mk1C
2021	34	city	Roche 480|上海宏石	Roche 480|上海宏石	NA	NA
2021	35	city	Roche 480|Bio-rad CFX96	Roche 480	NA	NA
2021	36	city	Bio-rad CFX96|上海宏石	Bio-rad CFX96|上海宏石	NA	NA
2021	39	city	ABI 7500|ABI Q7|Roche 480|Bio-rad CFX96	ABI 7500|ABI Q7|Bio-rad CFX96	Thermo Life Ion S5	Thermo Life Ion S5
2021	41	city	达安基因|西安天隆	达安基因	NA	NA
2021	42	conty	Roche 480	Roche 480	NA	NA
2021	44	conty	ABI Q5|Bio-rad CFX96	ABI Q5	NA	NA
2021	45	city	Bio-rad CFX96|达安基因	Bio-rad CFX96	NA	NA
2021	46	city	ABI 7500|ABI Q7|Roche 480|Bio-rad CFX96|上海宏石	Bio-rad CFX96|上海宏石	Illumina iSeq	Illumina iSeq
2021	47	provincal	ABI 7500|ABI Q7|Bio-rad CFX96|Bio-rad IQ5	ABI 7500|ABI Q7|Bio-rad CFX96	Illumina MiSeq	Illumina MiSeq
2021	48	city	ABI 7500|Bio-rad CFX96|达安基因|西安天隆	西安天隆	NA	NA
2021	49	city	ABI 7300|ABI 7500|ABI Q5|ABI Q7	ABI 7300|ABI 7500|ABI Q5|ABI Q7	NA	NA
2021	50	city	ABI 7300|ABI 7500|ABI Q5|ABI Q7	ABI 7300|ABI 7500|ABI Q5|ABI Q7	NA	NA
2021	51	city	ABI 7300|ABI 7500|ABI Q5	ABI 7500|ABI Q5	NA	NA
2021	52	city	ABI 7500|ABI Q5	ABI 7500|ABI Q5	Illumina MiSeq	NA
2021	53	city	ABI 7500|ABI Q5|ABI Q7|Bio-rad CFX96	ABI 7500|ABI Q5|ABI Q7|Bio-rad CFX96	MGI 200	MGI 200
2021	54	city	ABI 7500|ABI Q7|Roche 480	ABI 7500|ABI Q7|Roche 480	NA	NA
2021	55	city	NA	NA	NA	NA
2021	59	conty	Bio-rad CFX96	Bio-rad CFX96	NA	NA
2021	60	city	Bio-rad CFX96|西安天隆|Agilent	Bio-rad CFX96|西安天隆|Agilent	NA	NA
2021	61	conty	NA	NA	Illumina MiSeq	NA
2021	62	provincal	ABI 7500|ABI Q5|ABI Q7|Bio-rad CFX96	ABI Q7	Illumina MiSeq|ONT MinION/Mk1C|MGI 200	Illumina MiSeq
2021	63	conty	ABI Q5|Bio-rad CFX96|达安基因|上海力康	ABI Q5|Bio-rad CFX96	NA	NA
2021	64	city	ABI Q5|杭州安誉	ABI Q5	NA	NA
2021	71	city	ABI 7500|ABI Q5|ABI Q7|Roche 480|ABI V7	ABI Q5|ABI Q7	NA	NA
2021	72	city	ABI 7500|ABI Q5|Roche 480	ABI Q5	Illumina iSeq	Illumina iSeq
2021	74	city	Roche 480|ABI QuantStuidio Dx	Roche 480	NA	NA
2021	77	city	ABI 7300|ABI 7500|Roche 480|ABI QuantStuidio Dx	ABI 7300|ABI 7500	ONT GridION	NA
2021	78	city	Roche 480|杭州博日|苏州雅睿|杭州晶格	Roche 480	NA	NA
2021	79	conty	ABI Q7|Bio-rad CFX96	ABI Q7|Bio-rad CFX96	NA	NA
2021	81	conty	Bio-rad CFX96	Bio-rad CFX96	NA	NA
2021	83	conty	达安基因	达安基因	NA	NA
2021	84	city	ABI 7500|Bio-rad CFX96	ABI 7500|Bio-rad CFX96	NA	NA
2021	86	city	ABI 7300|ABI Q5|ABI Q7	ABI Q5|ABI Q7	Thermo Life Ion S5	Thermo Life Ion S5
2021	88	city	ABI 7500|ABI Q7|Roche 480|杭州博日|上海宏石	ABI Q7	Illumina MiSeq	Illumina MiSeq
2021	91	city	ABI 7500|ABI Q7|Roche 480	ABI 7500	MGI 200	MGI 200
2021	92	provincal	ABI 7300|ABI 7500|ABI Q5|Roche 480|Bio-rad CFX96	ABI 7500|ABI Q5|Roche 480|Bio-rad CFX96	Illumina MiSeq|Thermo Life Ion S5	Thermo Life Ion S5
2021	93	city	ABI 7500|ABI Q5|ABI Q7	ABI 7500|ABI Q5|ABI Q7	NA	NA
2021	96	city	ABI 7500|Bio-rad CFX96	Bio-rad CFX96	NA	NA
2021	97	conty	ABI QuantStuidio Dx	ABI QuantStuidio Dx	NA	NA
2021	98	city	ABI 7500|Roche 480|Bio-rad CFX96	ABI 7500	NA	NA
2021	100	city	ABI 7500|ABI Q7|上海宏石	ABI 7500|ABI Q7|上海宏石	NA	NA
2021	101	conty	NA	NA	Roche 454	NA
2021	102	city	ABI 7500|ABI Q5|达安基因|西安天隆	西安天隆	NA	NA
2021	105	provincal	ABI 7500|ABI Q7|西安天隆	ABI 7500|ABI Q7	Illumina MiSeq|Illumina NextSeq|Thermo Life Ion torrent|ONT MinION/Mk1C|MGI 200	Illumina MiSeq
2021	106	city	ABI 7300|ABI 7500|ABI Q5|ABI Q7|Roche 480	ABI 7500|ABI Q5|ABI Q7	Illumina MiSeq|ONT MinION/Mk1C|ONT GridION	Illumina MiSeq|ONT MinION/Mk1C|ONT GridION
2021	107	city	ABI Q5|ABI Q7|Roche 480	ABI Q5|ABI Q7|Roche 480	Illumina iSeq|Illumina NextSeq	Illumina iSeq|Illumina NextSeq
2021	109	city	ABI 7500|Roche 480|Bio-rad IQ5	ABI 7500|Roche 480|Bio-rad IQ5	Illumina NextSeq	Illumina NextSeq
2021	110	city	ABI 7500|ABI Q5|ABI Q7|上海宏石	ABI 7500|ABI Q5|ABI Q7	NA	NA
2021	111	city	ABI 7500|ABI Q7|Bio-rad CFX96	Bio-rad CFX96	NA	NA
2021	113	conty	杭州博日|西安天隆	杭州博日|西安天隆	NA	NA
2021	115	provincal	ABI 7500|ABI Q5|ABI Q7|Roche 480|杭州博日|西安天隆	ABI 7500|杭州博日	Illumina iSeq|Illumina MiSeq	Illumina iSeq
2021	116	city	ABI 7500|ABI Q7|Bio-rad CFX96|ABI V7	ABI 7500|ABI Q7	NA	NA
2021	117	city	ABI 7500|ABI Q5|ABI Q7	ABI 7500|ABI Q5|ABI Q7	Illumina NextSeq	Illumina NextSeq
2021	118	city	Roche 480|杭州博日	Roche 480|杭州博日	NA	NA
2021	119	city	ABI 7500|ABI Q5|Roche 480	ABI Q5|Roche 480	ONT MinION/Mk1C	ONT MinION/Mk1C
2021	120	city	ABI 7500|ABI Q5|Roche 480	ABI Q5|Roche 480	Illumina MiSeq	NA
2021	121	city	ABI Q7	ABI Q7	NA	NA
2021	122	city	ABI 7500|ABI Q5|ABI Q7	ABI 7500|ABI Q5|ABI Q7	NA	NA
2021	123	city	ABI Q7	ABI Q7	NA	NA
2021	124	city	ABI 7500|ABI Q5|ABI Q7|杭州博日	ABI 7500|ABI Q5	Illumina MiSeq|ONT MinION/Mk1C	ONT MinION/Mk1C
2021	125	conty	上海宏石	上海宏石	NA	NA
2021	126	city	ABI 7500|ABI Q7|Roche 480|上海宏石	ABI 7500|ABI Q7|上海宏石	Illumina MiSeq	Illumina MiSeq
2021	128	city	ABI 7500|ABI Q7|西安天隆|Roche 480	ABI 7500|ABI Q7|西安天隆|Roche 480	NA	NA
2021	129	provincal	ABI 7300|ABI 7500|ABI Q7|上海宏石	ABI 7500|ABI Q7|上海宏石	Illumina MiSeq	Illumina MiSeq
2021	130	city	ABI Q5|ABI Q7	ABI Q5|ABI Q7	NA	NA
2021	131	city	ABI Q5|Roche 480|上海力康	ABI Q5|Roche 480	Illumina MiSeq	Illumina MiSeq
2021	132	city	ABI 7500|ABI Q5|Roche 480	ABI Q5|Roche 480	NA	NA
2021	135	city	ABI 7300|ABI 7500|ABI Q7|杭州博日|上海宏石	ABI 7500|ABI Q7|杭州博日|上海宏石	NA	NA
2021	136	conty	ABI 7500|ABI Q5	ABI 7500|ABI Q5	NA	NA
2021	137	city	Bio-rad CFX96	Bio-rad CFX96	NA	NA
2021	139	provincal	ABI 7500|ABI Q7|西安天隆	ABI 7500|ABI Q7|西安天隆	Thermo Life Ion S5	Thermo Life Ion S5
2021	141	conty	ABI Q5	ABI Q5	NA	NA
2021	142	conty	西安天隆	西安天隆	NA	NA
2021	144	conty	ABI Q5	ABI Q5	NA	NA
2021	145	city	ABI Q5|ABI Q7	ABI Q7	MGI 200	MGI 200
2021	146	provincal	ABI 7500|ABI Q5|ABI Q7|Bio-rad IQ5|西安天隆	ABI Q7	Illumina MiSeq	Illumina MiSeq
2021	147	city	Roche 480|Bio-rad CFX96	Roche 480|Bio-rad CFX96	NA	NA
2021	148	city	ABI 7500|ABI Q5	ABI 7500|ABI Q5	NA	NA
2021	153	city	ABI 7500|ABI Q5|Roche 480|上海宏石|西安天隆	ABI 7500|Roche 480	Illumina MiSeq	Illumina MiSeq
2021	156	provincal	ABI 7500|ABI Q7|Roche 480|Bio-rad CFX96	ABI Q7|Bio-rad CFX96	Illumina iSeq|Illumina MiSeq|ONT MinION/Mk1C	Illumina iSeq|Illumina MiSeq
2021	157	city	ABI 7500|Bio-rad CFX96|上海宏石	ABI 7500|上海宏石	NA	NA
2021	158	city	ABI 7500|ABI Q7|达安基因	ABI Q7	NA	NA
2021	160	city	ABI 7500|ABI Q7|Roche 480|Bio-rad CFX96|达安基因	Roche 480|达安基因	Illumina NextSeq	Illumina NextSeq
2021	164	city	ABI Q5|ABI Q7	ABI Q5|ABI Q7	NA	NA
2021	165	city	ABI 7500|Roche 480|上海宏石	ABI 7500|Roche 480|上海宏石	Illumina iSeq	Illumina iSeq
2021	166	city	ABI 7300|ABI 7500|ABI Q7|Bio-rad CFX96|华大基因	ABI 7300|ABI 7500|ABI Q7|Bio-rad CFX96	Illumina MiSeq|ONT MinION/Mk1C	NA
2021	167	city	ABI 7300|ABI Q7|Roche 480|ABI Q6|ABI V7	ABI Q7|ABI Q6	Illumina MiSeq	Illumina MiSeq
2021	169	conty	Analytik Jena|苏州雅睿	Analytik Jena	NA	NA
2021	170	city	ABI 7500|ABI Q5	ABI 7500	NA	NA
2021	174	city	ABI Q7|Bio-rad CFX96|杭州博日	ABI Q7|Bio-rad CFX96	MGI 2000	NA
2021	175	city	Bio-rad CFX96|西安天隆	Bio-rad CFX96|西安天隆	NA	NA
2021	178	city	ABI Q7|Bio-rad CFX96|杭州博日	杭州博日	NA	NA
2021	179	conty	西安天隆	西安天隆	NA	NA
2021	180	city	ABI Q7|Roche 480|达安基因|上海宏石	ABI Q7|Roche 480|达安基因|上海宏石	NA	NA
2021	182	city	ABI Q7|Roche 480|Bio-rad CFX96|Bio-rad IQ5|Analytik Jena	ABI Q7|Roche 480|Bio-rad CFX96|Bio-rad IQ5	Illumina MiSeq	Illumina MiSeq
2021	184	city	ABI 7500|ABI Q7|Bio-rad CFX96|上海宏石	ABI 7500|ABI Q7	PacBio RS	NA
2021	187	city	ABI 7500|ABI Q7	ABI Q7	NA	NA
2021	188	conty	西安天隆	西安天隆	NA	NA
2021	189	provincal	ABI 7500|ABI Q7|Bio-rad CFX96	ABI 7500|Bio-rad CFX96	Illumina MiSeq|ONT GridION	Illumina MiSeq|ONT GridION
2021	190	city	Bio-rad CFX96|杭州博日	Bio-rad CFX96	NA	NA
2021	192	conty	ABI Q7	ABI Q7	NA	NA
2021	193	city	ABI 7500	ABI 7500	ONT GridION	ONT GridION
2021	197	provincal	ABI 7300|ABI 7500|ABI Q5	ABI Q5	ONT MinION/Mk1C	NA
2021	198	city	ABI Q5|ABI Q7|达安基因|湖南圣湘	ABI Q7|达安基因	Illumina iSeq	Illumina iSeq
2021	205	city	ABI Q7|Roche 480|达安基因	ABI Q7|Roche 480|达安基因	NA	NA
2021	206	provincal	ABI 7300|ABI 7500|ABI 7900|ABI Q5|ABI Q7|Roche 480	ABI 7500|ABI Q7	Roche 454|ONT MinION/Mk1C	Roche 454
2021	207	city	ABI Q7|Bio-rad CFX96|杭州博日	ABI Q7|杭州博日	MGI 200	MGI 200
2021	209	city	ABI 7500|ABI Q5|杭州博日	ABI 7500|ABI Q5	Illumina iSeq|MGI 2000	Illumina iSeq|MGI 2000
2021	210	city	ABI Q5|ABI Q7	ABI Q7	NA	NA
2021	211	city	ABI 7500|Roche 480	ABI 7500|Roche 480	NA	NA
2021	212	city	ABI 7500|ABI Q7|Bio-rad CFX96	Bio-rad CFX96	Illumina iSeq	Illumina iSeq
2021	213	city	ABI Q5	ABI Q5	NA	NA
2021	215	provincal	ABI 7300|ABI 7500|ABI Q7|上海宏石|苏州雅睿	ABI 7500|ABI Q7|上海宏石	Thermo Life Ion S5	Thermo Life Ion S5
2021	216	city	ABI 7300|ABI Q5|ABI Q7	ABI Q5|ABI Q7	NA	NA
2021	217	city	ABI Q5|ABI Q7|Roche 480	ABI Q7	NA	NA
2021	219	city	ABI 7300|ABI Q5|ABI Q7|上海宏石|西安天隆	ABI 7300|ABI Q7|上海宏石	NA	NA
2021	221	city	ABI Q7|Bio-rad CFX96|上海宏石	ABI Q7|上海宏石	NA	NA
2021	222	city	ABI 7500|ABI Q5|Roche 480|Bio-rad CFX96	ABI 7500|ABI Q5|Bio-rad CFX96	MGI 200	MGI 200
2021	223	city	Roche 480	Roche 480	Illumina MiSeq	Illumina MiSeq
2021	224	city	NA	NA	Illumina MiSeq	Illumina MiSeq
2021	226	city	ABI Q7|Roche 480|上海宏石	ABI Q7|上海宏石	Illumina MiSeq	Illumina MiSeq
2021	227	conty	达安基因|杭州博日	达安基因|杭州博日	NA	NA
2021	230	provincal	ABI 7500|ABI Q5|ABI Q7|Roche 480	ABI 7500|ABI Q5|ABI Q7|Roche 480	Illumina MiSeq	Illumina MiSeq
2021	231	city	ABI 7500|ABI Q5|ABI Q7|Roche 480|上海宏石	ABI Q7|上海宏石	Illumina NextSeq|MGI 200	Illumina NextSeq|MGI 200
2021	232	city	ABI Q5|Bio-rad CFX96|西安天隆	Bio-rad CFX96	Illumina MiSeq	Illumina MiSeq
2021	234	city	ABI 7900	ABI 7900	NA	NA
2021	236	city	Bio-rad CFX96|杭州博日	Bio-rad CFX96	Illumina MiSeq	Illumina MiSeq
2021	237	conty	ABI 7500|达安基因|西安天隆	ABI 7500	NA	NA
2021	238	city	ABI 7300|ABI Q5|上海宏石	ABI 7300|ABI Q5|上海宏石	MGI 200	MGI 200
2021	239	city	ABI 7500|ABI Q7	ABI Q7	MGI 200	MGI 200
2021	241	city	ABI Q5|ABI Q7	ABI Q5	NA	NA
2021	242	city	NA	NA	MGI 200	MGI 200
2021	243	conty	NA	NA	NA	NA
2021	245	city	Roche 480|Bio-rad CFX96|达安基因|西安天隆	Roche 480|Bio-rad CFX96|西安天隆	ONT GridION	NA
2021	247	city	ABI Q5	ABI Q5	NA	NA
2021	248	city	ABI Q5|西安天隆|ABI StepOne	ABI Q5|西安天隆|ABI StepOne	NA	NA
2021	249	provincal	ABI 7500|ABI Q5|ABI Q7|Roche 480|Bio-rad IQ5	ABI 7500|ABI Q5	Illumina MiSeq|Illumina NextSeq	Illumina MiSeq
2021	253	city	ABI 7500|ABI Q5|上海乐普	ABI Q5	NA	NA
2021	254	city	Roche 480|杭州博日	Roche 480|杭州博日	Illumina MiSeq	Illumina MiSeq
2021	255	city	ABI Q5|ABI Q7	ABI Q5|ABI Q7	NA	NA
2021	257	city	ABI Q5|ABI Q7|Bio-rad IQ5|杭州博日	ABI Q5|ABI Q7|Bio-rad IQ5|杭州博日	NA	NA
2021	258	city	ABI 7500|ABI Q5|ABI Q7	ABI 7500|ABI Q5|ABI Q7	NA	NA
2021	260	conty	ABI QuantStuidio Dx	ABI QuantStuidio Dx	NA	NA
2021	261	city	ABI Q7	ABI Q7	Illumina MiSeq	Illumina MiSeq
2021	263	city	ABI 7500|ABI Q7|达安基因|杭州博日	ABI 7500|ABI Q7	NA	NA
2021	264	conty	西安天隆	西安天隆	NA	NA
2021	265	conty	ABI 7500	ABI 7500	Thermo Life Ion S5	Thermo Life Ion S5
2021	266	city	ABI 7500|ABI Q7	ABI 7500	MGI 200	NA
2021	267	conty	西安天隆	西安天隆	NA	NA
2021	268	city	ABI 7500|达安基因	ABI 7500|达安基因	Thermo Life Ion torrent	Thermo Life Ion torrent
2021	269	conty	上海乐普	上海乐普	NA	NA
2021	270	provincal	ABI 7500|ABI Q5|ABI Q7|Bio-rad CFX96	ABI 7500|ABI Q5|Bio-rad CFX96	Illumina MiSeq|Thermo Life Ion S5|ONT MinION/Mk1C	Illumina MiSeq|ONT MinION/Mk1C
2021	271	city	ABI 7300|ABI Q5|ABI Q7|Roche 480|杭州博日	ABI Q7|Roche 480	MGI 200	MGI 200
2021	275	city	ABI 7500|ABI Q5|ABI Q7	ABI Q5	Thermo Life Ion torrent	Thermo Life Ion torrent
2021	277	city	Roche 480|西安天隆	Roche 480|西安天隆	NA	NA
2021	278	city	ABI 7500|Roche 480|西安天隆	ABI 7500|Roche 480|西安天隆	NA	NA
2021	279	city	ABI 7500|ABI Q7|Bio-rad CFX96	ABI Q7|Bio-rad CFX96	Illumina MiSeq	Illumina MiSeq
2021	280	city	ABI 7500|ABI Q5|Roche 480	ABI 7500|ABI Q5	NA	NA
2021	281	city	达安基因|上海宏石|西安天隆|Roche 480	达安基因|上海宏石	NA	NA
2021	282	conty	ABI Q5	ABI Q5	NA	NA
2021	283	city	ABI 7500|ABI Q5|ABI Q7|Roche 480	ABI Q5|ABI Q7|Roche 480	NA	NA
2021	284	city	ABI 7500|ABI Q5|Roche 480|上海宏石	ABI 7500|ABI Q5	NA	NA
2021	286	city	ABI 7500|ABI Q5|Roche 480|上海宏石|西安天隆	ABI 7500|ABI Q5|Roche 480	NA	NA
2021	287	city	ABI 7300|ABI 7500|ABI Q5|西安天隆|上海乐普	ABI 7500|ABI Q5	NA	NA
2021	290	provincal	ABI 7500|ABI Q5|ABI Q7|Roche 480|Bio-rad CFX96	ABI 7500|ABI Q5|ABI Q7|Roche 480|Bio-rad CFX96	Illumina iSeq|Illumina MiSeq|Thermo Life Ion S5|MGI 2000	Illumina iSeq|Illumina MiSeq|Thermo Life Ion S5|MGI 2000
2021	293	city	ABI Q5|ABI Q7	ABI Q5|ABI Q7	NA	NA
2021	295	conty	Bio-rad CFX96	Bio-rad CFX96	NA	NA
2021	296	city	ABI 7500|Bio-rad CFX96|西安天隆	ABI 7500|Bio-rad CFX96	NA	NA
2021	299	conty	上海宏石	上海宏石	NA	NA
2021	305	city	ABI 7300|Bio-rad CFX96|ABI Q6	Bio-rad CFX96	NA	NA
2021	309	conty	上海宏石	上海宏石	NA	NA
2021	311	conty	ABI 7500|ABI Q5|达安基因	ABI 7500|ABI Q5|达安基因	NA	NA
2021	313	conty	ABI Q5|杭州晶格	ABI Q5	NA	NA
2021	314	conty	ABI 7500	ABI 7500	NA	NA
2021	317	provincal	ABI 7500|Roche 480	ABI 7500	Illumina NextSeq|ONT GridION	Illumina NextSeq|ONT GridION
2021	319	provincal	ABI 7500|ABI Q5|ABI Q7|Roche 480|Bio-rad CFX96	ABI 7500|ABI Q5	Illumina MiSeq|Illumina NextSeq|ONT MinION/Mk1C|ONT GridION	Illumina MiSeq
2021	324	city	ABI Q5|ABI Q7|Roche 480	ABI Q5|ABI Q7|Roche 480	Illumina MiSeq	Illumina MiSeq
2021	325	city	ABI 7500|ABI Q7|Roche 480	Roche 480	Illumina MiSeq	Illumina MiSeq
2021	327	city	ABI Q7|Roche 480	ABI Q7	NA	NA
2021	331	provincal	ABI 7500|ABI Q7|Bio-rad CFX96	ABI 7500|ABI Q7	Illumina MiSeq	Illumina MiSeq
2021	332	provincal	ABI 7500|ABI Q5|ABI Q7|Roche 480|Bio-rad CFX96|达安基因	ABI 7500|Roche 480	Illumina MiSeq|Roche 454|ONT MinION/Mk1C|MGI 200	Illumina MiSeq
2021	333	conty	ABI Q5|ABI QuantStuidio Dx	ABI Q5|ABI QuantStuidio Dx	NA	NA
2021	334	conty	西安天隆|Analytik Jena	西安天隆|Analytik Jena	NA	NA
2021	335	city	上海宏石|西安天隆|Roche LightCycler 96	NA	NA	NA
2021	336	city	ABI Q5|ABI Q7|Roche 480|Bio-rad CFX96	ABI Q5|ABI Q7|Roche 480	Illumina MiSeq	Illumina MiSeq
2021	338	conty	NA	NA	NA	NA
2021	341	city	ABI 7500|Roche 480	Roche 480	NA	NA
2021	346	city	ABI 7500|ABI Q7	ABI 7500	NA	NA
2021	347	conty	西安天隆	西安天隆	NA	NA
2021	348	city	Roche 480|上海宏石|西安天隆|苏州雅睿	Roche 480|上海宏石	NA	NA
2021	349	provincal	ABI 7500|ABI Q5	ABI 7500	NA	NA
2021	356	provincal	ABI 7300|ABI 7500|ABI Q5|ABI Q7|上海宏石|上海乐普	ABI Q5|ABI Q7|上海宏石	Thermo Life Ion S5|ONT MinION/Mk1C	Thermo Life Ion S5|ONT MinION/Mk1C
2021	358	conty	Bio-rad CFX96|西安天隆	Bio-rad CFX96|西安天隆	NA	NA
2021	362	conty	ABI 7500|西安天隆	ABI 7500|西安天隆	MGI 2000	MGI 2000
2021	364	provincal	ABI 7300|ABI 7500|ABI 7900|ABI Q5|ABI Q7|Roche 480|Bio-rad CFX96|达安基因	ABI 7300|ABI 7500|ABI 7900|ABI Q5|ABI Q7|Roche 480|Bio-rad CFX96|达安基因	Illumina MiSeq|Illumina NextSeq|ONT MinION/Mk1C|ONT GridION|MGI 2000	Illumina MiSeq|Illumina NextSeq|ONT MinION/Mk1C|ONT GridION
2021	365	conty	杭州安誉	杭州安誉	NA	NA
2021	366	conty	ABI 7500	ABI 7500	NA	NA
2021	367	city	ABI 7300|ABI Q5|Bio-rad CFX96|上海宏石	ABI 7300|Bio-rad CFX96|上海宏石	NA	NA
2021	369	city	ABI 7500|ABI Q7	ABI 7500	NA	NA
2021	374	city	ABI 7500|ABI Q7|Roche 480|Bio-rad CFX96|Bio-rad IQ5|西安天隆	ABI Q7|Bio-rad CFX96	MGI 200	MGI 200
2021	378	city	ABI 7500|ABI Q5|ABI Q7|Bio-rad CFX96|西安天隆	ABI Q5|ABI Q7|Bio-rad CFX96	NA	NA
2021	379	provincal	ABI 7500|ABI Q7|Roche 480|上海宏石|西安天隆	ABI Q7|西安天隆	Illumina MiSeq|Illumina NextSeq|Thermo Life Ion torrent|ONT MinION/Mk1C|ONT GridION	Illumina MiSeq|Illumina NextSeq
2021	382	city	ABI 7500|ABI Q5|ABI Q7	ABI 7500|ABI Q5|ABI Q7	NA	NA
2021	383	city	Bio-rad CFX96|西安天隆	Bio-rad CFX96|西安天隆	Thermo Life Ion torrent|ONT GridION	ONT GridION
2021	384	city	ABI Q5|Roche 480|Bio-rad CFX96	ABI Q5	Illumina MiSeq	Illumina MiSeq
2021	385	conty	Bio-rad CFX96|杭州博日	Bio-rad CFX96|杭州博日	NA	NA
2021	387	city	ABI 7500|ABI Q5	ABI Q5	NA	NA
2021	389	city	西安天隆	西安天隆	NA	NA
2021	391	provincal	Bio-rad CFX96|上海宏石|西安天隆	Bio-rad CFX96	Illumina MiSeq	Illumina MiSeq
2021	392	city	ABI Q5|ABI Q7	ABI Q5|ABI Q7	NA	NA
2021	393	city	ABI Q5	ABI Q5	NA	NA
2021	394	city	Bio-rad CFX96|上海宏石	上海宏石	NA	NA
2021	395	provincal	ABI 7300|ABI 7500|ABI Q5	ABI 7500|ABI Q5	Illumina MiSeq	Illumina MiSeq
2021	396	city	ABI 7500|西安天隆	ABI 7500|西安天隆	NA	NA
2021	397	city	ABI Q7|Bio-rad CFX96|ABI Q6|Qiagen	ABI Q7|Bio-rad CFX96|ABI Q6	NA	NA
2021	398	city	ABI Q5|ABI Q7|西安天隆	ABI Q5|ABI Q7	NA	NA
2022	403	city	ABI Q7|杭州博日|西安天隆	ABI Q7	ONT MinION/Mk1C	ONT MinION/Mk1C
2022	406	city	ABI 7500|ABI Q5|ABI Q7|Roche 480|Bio-rad CFX96	ABI Q5	Illumina iSeq|Illumina MiSeq	Illumina MiSeq
2022	407	city	ABI 7500|ABI Q7|Roche 480	ABI 7500|ABI Q7|Roche 480	NA	NA
2022	408	city	ABI 7500|ABI Q7|上海宏石	ABI 7500|ABI Q7|上海宏石	MGI 200	MGI 200
2022	410	provincal	ABI 7500|ABI Q7|Roche 480|Bio-rad CFX96	ABI Q7|Roche 480|Bio-rad CFX96	Illumina iSeq|Illumina MiSeq|MGI 2000	Illumina iSeq|Illumina MiSeq
2022	414	provincal	ABI 7500|ABI Q7|Roche 480	ABI Q7|Roche 480	Illumina MiSeq	Illumina MiSeq
2022	418	city	ABI Q5|ABI Q7|上海宏石	ABI Q5|上海宏石	NA	NA
2022	419	city	杭州博日|上海宏石	上海宏石	NA	NA
2022	421	city	Bio-rad IQ5|西安天隆	Bio-rad IQ5	MGI 200	MGI 200
2022	423	city	ABI 7500|ABI Q7|杭州博日|上海宏石	杭州博日|上海宏石	Illumina MiSeq	Illumina MiSeq
2022	427	city	ABI Q5|西安天隆	ABI Q5|西安天隆	MGI 200	MGI 200
2022	428	city	Bio-rad CFX96|西安天隆	Bio-rad CFX96|西安天隆	NA	NA
2022	430	provincal	ABI 7300|ABI 7500|ABI Q5|Roche 480|杭州博日|西安天隆	ABI 7500|ABI Q5|杭州博日	Illumina iSeq|Illumina NextSeq|Thermo Life Ion torrent|Thermo Life Ion S5|MGI 200	Illumina NextSeq
2022	433	city	ABI 7500|ABI Q7|达安基因|上海宏石	ABI 7500|ABI Q7|上海宏石	NA	NA
2022	438	city	ABI Q7	ABI Q7	NA	NA
2022	439	provincal	ABI Q7|Bio-rad CFX96	ABI Q7|Bio-rad CFX96	Illumina MiSeq|Thermo Life Ion S5	Illumina MiSeq|Thermo Life Ion S5
2022	440	city	达安基因	达安基因	NA	NA
2022	442	city	ABI 7300|ABI 7500|ABI Q5|ABI Q7|Roche 480|杭州博日|上海宏石	ABI 7500|ABI Q5|杭州博日	Thermo Life Ion S5|MGI 200	MGI 200
2022	448	city	ABI 7300|ABI Q7|Bio-rad CFX96	ABI Q7|Bio-rad CFX96	NA	NA
2022	452	provincal	ABI 7500|ABI Q5|ABI Q7|Roche 480|Bio-rad CFX96	ABI 7500|ABI Q5|ABI Q7|Roche 480|Bio-rad CFX96	Illumina iSeq|Illumina MiSeq|Illumina NextSeq|ONT MinION/Mk1C|ONT GridION|MGI 2000	Illumina iSeq|Illumina NextSeq
2022	453	city	NA	NA	NA	NA
2022	455	city	ABI 7500|ABI Q5|ABI Q7|西安天隆	ABI Q5|ABI Q7|西安天隆	NA	NA
2022	456	city	ABI 7500|Bio-rad CFX96|西安天隆	Bio-rad CFX96|西安天隆	MGI 200	MGI 200
2022	457	city	Bio-rad CFX96|西安天隆	Bio-rad CFX96|西安天隆	NA	NA
2022	461	city	ABI 7500|ABI Q5|ABI Q7	ABI 7500|ABI Q5|ABI Q7	NA	NA
2022	464	city	ABI Q5|ABI Q7|Bio-rad CFX96|杭州博日	ABI Q5|ABI Q7|杭州博日	NA	NA
2022	466	city	ABI 7500|ABI Q7|Roche 480|杭州博日|上海宏石	Roche 480|上海宏石	Illumina MiSeq|ONT MinION/Mk1C	Illumina MiSeq
2022	467	city	NA	NA	NA	NA
2022	473	city	ABI 7500|ABI Q7|上海宏石|西安天隆	ABI 7500|ABI Q7	Illumina iSeq|Illumina MiSeq	Illumina MiSeq
2022	476	city	ABI 7300|ABI Q5|ABI Q7|Roche 480|Bio-rad CFX96|西安天隆	ABI Q5|ABI Q7|Bio-rad CFX96|西安天隆	Illumina MiSeq|ONT MinION/Mk1C	Illumina MiSeq
2022	478	city	ABI Q5|ABI Q7|Roche 480|上海宏石	ABI Q7|Roche 480|上海宏石	NA	NA
2022	479	city	ABI 7500|ABI Q7|Bio-rad CFX96	Bio-rad CFX96	Illumina iSeq|Illumina MiSeq|Thermo Life Ion torrent	Illumina MiSeq
2022	480	city	ABI 7500|Roche 480|Bio-rad CFX96|杭州博日	Roche 480|Bio-rad CFX96	NA	NA
2022	485	city	ABI 7500|ABI Q7	ABI 7500	Illumina MiSeq	NA
2022	491	conty	杭州博日|上海宏石	杭州博日|上海宏石	NA	NA
2022	492	city	ABI Q7|Bio-rad CFX96|达安基因	Bio-rad CFX96|达安基因	NA	NA
2022	493	city	ABI 7500|ABI Q5|ABI Q7|Roche 480|西安天隆	ABI Q7	NA	NA
2022	495	conty	NA	NA	NA	NA
2022	496	city	ABI 7500|ABI Q5|ABI Q7	ABI Q5|ABI Q7	NA	NA
2022	497	city	ABI Q5|ABI Q7	ABI Q5|ABI Q7	NA	NA
2022	502	city	ABI 7300|ABI 7500|杭州博日|西安天隆	ABI 7500	Thermo Life Ion torrent	Thermo Life Ion torrent
2022	503	conty	西安天隆	西安天隆	NA	NA
2022	504	conty	Bio-rad CFX96	Bio-rad CFX96	NA	NA
2022	510	conty	ABI 7500	ABI 7500	NA	NA
2022	512	city	ABI Q5	ABI Q5	NA	NA
2022	513	city	ABI 7500|ABI Q5|达安基因|杭州博日	ABI 7500|ABI Q5|达安基因	NA	NA
2022	514	city	ABI 7500|ABI Q5|ABI Q7|Roche 480	ABI Q5|ABI Q7|Roche 480	Illumina MiSeq	Illumina MiSeq
2022	515	conty	ABI Q5|Bio-rad CFX96	ABI Q5|Bio-rad CFX96	NA	NA
2022	517	city	Roche 480|Bio-rad CFX96|杭州博日|上海宏石|西安天隆	Roche 480|Bio-rad CFX96|上海宏石|西安天隆	NA	NA
2022	521	city	ABI 7500|杭州博日|西安天隆	ABI 7500|杭州博日|西安天隆	NA	NA
2022	522	city	ABI Q5|ABI Q7|Roche 480|Bio-rad CFX96|西安天隆	ABI Q5|ABI Q7|Roche 480|Bio-rad CFX96	Illumina MiSeq	Illumina MiSeq
2022	524	city	ABI Q7|Bio-rad CFX96	ABI Q7|Bio-rad CFX96	Illumina iSeq|Illumina MiSeq	Illumina iSeq|Illumina MiSeq
2022	525	city	NA	NA	NA	NA
2022	526	city	ABI Q5|ABI Q7	ABI Q5|ABI Q7	NA	NA
2022	529	city	ABI 7500|ABI Q5|ABI Q7|Bio-rad CFX96	ABI 7500|ABI Q5|ABI Q7	Illumina MiSeq	Illumina MiSeq
2022	530	city	ABI 7500|ABI Q5|ABI Q7	ABI Q7	Illumina MiSeq	Illumina MiSeq
2022	533	city	ABI Q5|ABI Q7|西安天隆	ABI Q7	NA	NA
2022	535	city	ABI Q7|Roche 480	ABI Q7	NA	NA
2022	536	city	NA	NA	NA	NA
2022	539	city	ABI 7500|ABI Q7|Roche 480|西安天隆	ABI Q7|西安天隆	Illumina MiSeq|ONT MinION/Mk1C	Illumina MiSeq
2022	543	city	ABI 7500|ABI Q5|Bio-rad CFX96	ABI 7500|Bio-rad CFX96	NA	NA
2022	545	provincal	ABI 7500|ABI 7900|ABI Q5|ABI Q7|Roche 480|Bio-rad CFX96	ABI 7500	Illumina MiSeq|Illumina NextSeq|Roche 454|Thermo Life Ion torrent|ONT MinION/Mk1C|ONT GridION	Illumina MiSeq
2022	547	conty	ABI Q5|ABI Q7|西安天隆	ABI Q5|ABI Q7	NA	NA
2022	549	city	NA	NA	Thermo Life Ion S5	NA
2022	550	provincal	ABI 7500|ABI Q5|ABI Q7	ABI 7500|ABI Q7	Illumina MiSeq|ONT MinION/Mk1C	Illumina MiSeq
2022	551	city	ABI 7300|ABI 7500|ABI Q5|ABI Q7	ABI 7300|ABI 7500|ABI Q5|ABI Q7	Thermo Life Ion torrent	Thermo Life Ion torrent
2022	553	city	ABI 7500|ABI Q7	ABI 7500|ABI Q7	NA	NA
2022	554	city	ABI 7500|Bio-rad CFX96	ABI 7500|Bio-rad CFX96	NA	NA
2022	555	city	ABI 7500|ABI Q5|ABI Q7|西安天隆	ABI Q5|ABI Q7	NA	NA
2022	557	city	ABI Q5|ABI Q7|Roche 480	Roche 480	Illumina MiSeq|ONT GridION	Illumina MiSeq
2022	558	city	ABI 7500|Bio-rad CFX96	ABI 7500|Bio-rad CFX96	Illumina MiSeq	Illumina MiSeq
2022	560	city	ABI 7500|Bio-rad CFX96	ABI 7500|Bio-rad CFX96	Illumina NextSeq	Illumina NextSeq
2022	561	city	ABI 7500|Bio-rad CFX96|杭州博日	ABI 7500|杭州博日	NA	NA
2022	564	city	ABI Q5|杭州博日|西安天隆	ABI Q5|杭州博日	NA	NA
2022	565	conty	NA	NA	NA	NA
2022	567	provincal	ABI 7500|ABI Q5|ABI Q7|上海宏石|西安天隆	ABI 7500|ABI Q5|ABI Q7|上海宏石|西安天隆	Illumina MiSeq|Thermo Life Ion S5|ONT MinION/Mk1C|ONT GridION	Illumina MiSeq|ONT GridION
2022	568	city	ABI 7500|ABI Q7|Bio-rad CFX96	Bio-rad CFX96	Illumina iSeq	Illumina iSeq
2022	569	city	ABI Q5|ABI Q7	ABI Q5|ABI Q7	MGI 200	MGI 200
2022	570	city	ABI 7500|ABI Q5|上海宏石	ABI 7500|ABI Q5	NA	NA
2022	571	city	ABI Q5|西安天隆	ABI Q5	NA	NA
2022	573	conty	ABI Q5	ABI Q5	NA	NA
2022	574	city	ABI Q5|Bio-rad CFX96|达安基因|杭州博日|西安天隆	ABI Q5|Bio-rad CFX96|达安基因|杭州博日|西安天隆	ONT MinION/Mk1C	ONT MinION/Mk1C
2022	576	city	ABI 7500|Bio-rad CFX96	Bio-rad CFX96	ONT MinION/Mk1C|MGI 200	NA
2022	577	city	ABI 7500|ABI Q7|Bio-rad CFX96	ABI 7500|ABI Q7|Bio-rad CFX96	Illumina iSeq|Illumina MiSeq	Illumina iSeq
2022	579	city	ABI 7300|ABI 7500|ABI Q5|Roche 480|Bio-rad CFX96	ABI 7500|ABI Q5|Bio-rad CFX96	NA	NA
2022	580	city	达安基因	NA	NA	NA
2022	582	city	ABI Q5|ABI Q7|杭州博日	ABI Q5	NA	NA
2022	589	conty	ABI Q5|上海宏石	ABI Q5	NA	NA
2022	590	city	ABI Q5|ABI Q7	ABI Q5	NA	NA
2022	591	city	Bio-rad CFX96|西安天隆	Bio-rad CFX96	NA	NA
2022	596	city	ABI 7500|Bio-rad CFX96	Bio-rad CFX96	NA	NA
2022	597	city	ABI Q7|西安天隆	ABI Q7	NA	NA
2022	598	city	ABI 7500|ABI Q5|ABI Q7	ABI 7500|ABI Q5	Illumina MiSeq	Illumina MiSeq
2022	601	city	Roche 480|Bio-rad CFX96|杭州博日	Bio-rad CFX96|杭州博日	NA	NA
2022	603	provincal	ABI 7500|ABI Q5|ABI Q7|Roche 480|杭州博日|上海宏石	ABI 7500|ABI Q5|ABI Q7|Roche 480	Illumina iSeq|Illumina MiSeq|Illumina NextSeq|ONT MinION/Mk1C	Illumina iSeq|Illumina MiSeq|Illumina NextSeq
2022	606	provincal	ABI 7500|ABI Q5|ABI Q7|Roche 480|杭州博日|西安天隆	ABI 7500|Roche 480|杭州博日	Illumina iSeq|Illumina NextSeq|ONT MinION/Mk1C|ONT GridION	Illumina NextSeq
2022	607	city	ABI 7500|ABI Q5|ABI Q7|达安基因|杭州博日	ABI Q5|ABI Q7|达安基因|杭州博日	Illumina MiSeq|ONT GridION	Illumina MiSeq|ONT GridION
2022	608	city	ABI Q5|杭州博日	ABI Q5|杭州博日	NA	NA
2022	609	city	ABI 7300|ABI Q5|ABI Q7	ABI Q5	NA	NA
2022	610	city	ABI 7300|ABI Q5|Roche 480|Bio-rad CFX96|上海宏石	Bio-rad CFX96|上海宏石	NA	NA
2022	614	conty	ABI 7500|ABI 7900|ABI Q5|达安基因	ABI 7500|ABI Q5	NA	NA
2022	615	city	ABI 7500|ABI Q5|达安基因|上海宏石|西安天隆	ABI Q5|上海宏石	MGI 200	MGI 200
2022	616	city	ABI 7500|ABI Q5|ABI Q7	ABI Q5	Illumina iSeq|Illumina MiSeq	Illumina iSeq|Illumina MiSeq
2022	617	city	ABI 7500|ABI Q7|Roche 480|西安天隆	ABI 7500|ABI Q7|Roche 480	MGI 200	MGI 200
2022	619	city	ABI Q5|ABI Q7|Roche 480	ABI Q5|ABI Q7|Roche 480	Illumina iSeq|Illumina NextSeq	Illumina iSeq|Illumina NextSeq
2022	621	provincal	Bio-rad CFX96	Bio-rad CFX96	Illumina iSeq|Illumina MiSeq	Illumina iSeq|Illumina MiSeq
2022	622	city	ABI 7500|ABI Q5	ABI 7500	NA	NA
2022	625	city	Bio-rad CFX96|上海宏石	Bio-rad CFX96|上海宏石	NA	NA
2022	626	provincal	ABI 7500|ABI Q5|ABI Q7|Roche 480|上海宏石|西安天隆	ABI Q7|上海宏石	Illumina MiSeq|Illumina NextSeq	Illumina NextSeq
2022	629	provincal	ABI 7500|ABI Q5|ABI Q7	ABI 7500|ABI Q5|ABI Q7	Illumina MiSeq	Illumina MiSeq
2022	633	city	杭州博日	杭州博日	Thermo Life Ion S5	NA
2022	638	city	ABI 7500|ABI Q5|ABI Q7|杭州博日	ABI 7500|ABI Q5|ABI Q7	Illumina MiSeq	Illumina MiSeq
2022	643	provincal	ABI Q7	ABI Q7	Illumina MiSeq	Illumina MiSeq
2022	649	city	NA	NA	NA	NA
2022	659	city	Bio-rad CFX96|上海宏石|西安天隆	上海宏石|西安天隆	NA	NA
2022	660	city	ABI 7500|Bio-rad CFX96	ABI 7500|Bio-rad CFX96	Illumina NextSeq|MGI 2000	Illumina NextSeq
2022	662	city	ABI 7500|ABI Q5|ABI Q7|Roche 480|杭州博日	ABI 7500|ABI Q5|ABI Q7	Illumina MiSeq|ONT GridION	Illumina MiSeq|ONT GridION
2022	663	city	ABI Q7|Roche 480|Bio-rad CFX96|上海宏石|西安天隆	ABI Q7|Roche 480|Bio-rad CFX96	Illumina MiSeq	Illumina MiSeq
2022	671	city	ABI Q5|ABI Q7|Roche 480	ABI Q7	Illumina MiSeq|Illumina NextSeq	Illumina MiSeq|Illumina NextSeq
2022	677	city	ABI 7500|Bio-rad CFX96|达安基因|上海宏石	ABI 7500|Bio-rad CFX96	Illumina MiSeq|ONT MinION/Mk1C	Illumina MiSeq
2022	683	city	ABI 7500|ABI Q5|ABI Q7|Bio-rad CFX96|西安天隆	ABI Q7|西安天隆	Illumina iSeq|Illumina MiSeq|ONT MinION/Mk1C	ONT MinION/Mk1C
2022	687	city	ABI 7300|ABI 7500|ABI Q7|杭州博日|西安天隆	ABI Q7|杭州博日	ONT MinION/Mk1C|MGI 200	ONT MinION/Mk1C
2022	694	city	ABI Q7|Bio-rad CFX96|上海宏石	Bio-rad CFX96|上海宏石	NA	NA
2022	701	city	ABI 7500|ABI Q7|Bio-rad CFX96|上海宏石|西安天隆	ABI 7500|上海宏石	MGI 200	NA
2022	703	city	ABI Q7|达安基因|西安天隆	ABI Q7|达安基因|西安天隆	NA	NA
2022	705	city	NA	NA	NA	NA
2022	710	provincal	ABI 7500|ABI Q7|Bio-rad CFX96|上海宏石|西安天隆	ABI Q7|Bio-rad CFX96|上海宏石|西安天隆	Illumina MiSeq|ONT MinION/Mk1C|ONT GridION	Illumina MiSeq|ONT GridION
2022	712	city	NA	NA	Illumina MiSeq	Illumina MiSeq
2022	716	city	ABI Q7|Roche 480|Bio-rad CFX96|西安天隆	Roche 480|Bio-rad CFX96	NA	NA
2022	718	city	NA	NA	NA	NA
2022	719	provincal	ABI 7500|ABI Q5|ABI Q7	ABI Q7	Illumina MiSeq|Illumina NextSeq	Illumina MiSeq|Illumina NextSeq
2022	720	city	ABI Q5|ABI Q7|Roche 480|Bio-rad CFX96|上海宏石	ABI Q5|ABI Q7|上海宏石	NA	NA
2022	721	city	Bio-rad CFX96|达安基因|上海宏石|西安天隆	Bio-rad CFX96|上海宏石	NA	NA
2022	728	city	ABI 7500|Roche 480	Roche 480	NA	NA
2022	731	provincal	ABI 7500|ABI Q7|西安天隆	西安天隆	MGI 200	MGI 200
2022	735	city	ABI 7500|ABI Q5|Roche 480	ABI 7500|Roche 480	NA	NA
2022	739	provincal	ABI 7500|ABI 7900|ABI Q7	ABI 7500|ABI Q7	Illumina NextSeq|ONT MinION/Mk1C|MGI 200	Illumina NextSeq|MGI 200
2022	741	city	Bio-rad CFX96|西安天隆	Bio-rad CFX96|西安天隆	Illumina MiSeq|ONT GridION	ONT GridION
2022	742	city	上海宏石	上海宏石	Illumina MiSeq	NA
2022	744	conty	ABI Q5|西安天隆	ABI Q5|西安天隆	NA	NA
2022	749	provincal	ABI 7500|ABI Q5|ABI Q7|Roche 480|西安天隆	ABI 7500|ABI Q5|西安天隆	Thermo Life Ion torrent|MGI 200|MGI 2000	MGI 200
2022	750	city	ABI 7300|ABI 7500|ABI Q7|Roche 480|Bio-rad CFX96|西安天隆	ABI Q7|Bio-rad CFX96	Illumina MiSeq|ONT GridION	Illumina MiSeq
2022	752	city	Roche 480|杭州博日|上海宏石	Roche 480|杭州博日	Illumina MiSeq	Illumina MiSeq
2022	755	conty	NA	NA	NA	NA
2022	764	city	ABI Q5|ABI Q7|Roche 480|Bio-rad CFX96|达安基因|西安天隆	ABI Q5|ABI Q7|西安天隆	Illumina MiSeq|ONT MinION/Mk1C	Illumina MiSeq
2022	765	provincal	ABI 7500|ABI Q5|ABI Q7|Roche 480|达安基因	ABI 7500|ABI Q5|ABI Q7|Roche 480	Illumina MiSeq|Thermo Life Ion S5	Thermo Life Ion S5
2022	771	city	ABI 7500|ABI Q5|Roche 480|Bio-rad CFX96	ABI 7500|ABI Q5|Roche 480|Bio-rad CFX96	Illumina iSeq	Illumina iSeq
2022	773	provincal	ABI 7500|ABI Q5|ABI Q7|西安天隆	ABI Q7	MGI 2000	NA
2022	774	conty	ABI Q7|西安天隆	ABI Q7|西安天隆	NA	NA
2022	778	provincal	ABI 7500|ABI Q7|Bio-rad CFX96|Bio-rad IQ5|杭州博日	ABI 7500|ABI Q7|Bio-rad CFX96	Illumina MiSeq	Illumina MiSeq
2022	779	city	ABI Q5|ABI Q7|Bio-rad CFX96|上海宏石	Bio-rad CFX96|上海宏石	ONT MinION/Mk1C	ONT MinION/Mk1C
2022	780	city	ABI Q5|ABI Q7|Bio-rad CFX96|西安天隆	ABI Q5|ABI Q7|Bio-rad CFX96|西安天隆	Illumina MiSeq	Illumina MiSeq
2022	781	city	ABI 7500|ABI Q7|西安天隆	ABI 7500|ABI Q7	MGI 2000	NA
2022	785	city	ABI 7500|ABI Q7|杭州博日|上海宏石|西安天隆	ABI Q7|上海宏石	NA	NA
2022	787	city	ABI 7500|ABI Q5|ABI Q7|西安天隆	ABI 7500|ABI Q5|ABI Q7	MGI 200	MGI 200
2022	789	city	ABI Q5|ABI Q7	ABI Q5|ABI Q7	Illumina MiSeq	Illumina MiSeq
2022	791	provincal	ABI Q5|Roche 480	ABI Q5	Illumina iSeq|Illumina MiSeq	Illumina iSeq|Illumina MiSeq
2022	793	city	NA	NA	NA	NA
2022	794	city	ABI Q5|杭州博日|西安天隆	NA	MGI 200	MGI 200
2022	795	conty	ABI 7500|上海宏石|西安天隆	上海宏石	NA	NA
2022	797	city	ABI 7500|ABI Q5|ABI Q7|杭州博日|上海宏石	ABI Q5|ABI Q7	Illumina MiSeq	Illumina MiSeq
2022	799	city	ABI 7500|ABI Q7|上海宏石|西安天隆	ABI 7500|ABI Q7	Thermo Life Ion S5	Thermo Life Ion S5
2022	800	conty	ABI Q7|上海宏石	上海宏石	NA	NA
2022	803	conty	ABI Q5|西安天隆	ABI Q5|西安天隆	NA	NA
2022	810	city	Bio-rad CFX96|上海宏石	Bio-rad CFX96|上海宏石	ONT GridION|MGI 200	ONT GridION
2022	811	city	ABI Q7|上海宏石	NA	Illumina MiSeq|Illumina NextSeq	NA
2022	813	city	ABI 7500|ABI Q7	ABI 7500|ABI Q7	Illumina MiSeq	Illumina MiSeq
2022	817	city	ABI 7500|ABI Q7|西安天隆	ABI 7500|ABI Q7	Thermo Life Ion torrent	Thermo Life Ion torrent
2022	819	city	ABI Q5|达安基因|杭州博日	ABI Q5|达安基因|杭州博日	NA	NA
2022	821	city	ABI 7500|ABI Q7|西安天隆	ABI 7500|ABI Q7	MGI 200	MGI 200
2022	822	city	ABI Q5|ABI Q7|Bio-rad CFX96|上海宏石	Bio-rad CFX96|上海宏石	Illumina MiSeq|ONT GridION|MGI 200	ONT GridION|MGI 200
2022	823	provincal	达安基因|西安天隆	达安基因|西安天隆	Illumina MiSeq|MGI 2000	Illumina MiSeq|MGI 2000
2022	824	city	ABI 7500|Roche 480|Bio-rad CFX96|西安天隆	ABI 7500|西安天隆	Thermo Life Ion S5	Thermo Life Ion S5
2022	825	city	ABI Q5|ABI Q7|Roche 480	ABI Q7	NA	NA
2022	826	provincal	ABI 7500|ABI Q5|ABI Q7|Roche 480|上海宏石|西安天隆	ABI 7500|ABI Q5|ABI Q7|Roche 480|上海宏石|西安天隆	Illumina MiSeq	Illumina MiSeq
2022	827	city	ABI 7500|ABI Q5	ABI Q5	MGI 200	NA
2022	828	provincal	ABI 7500|Roche 480|上海宏石	ABI 7500|Roche 480|上海宏石	Illumina MiSeq|Illumina NextSeq|Thermo Life Ion S5|MGI 200	Illumina MiSeq|Illumina NextSeq
2023	834	city	ABI 7500	ABI 7500	Illumina iSeq	Illumina iSeq
2023	835	city	ABI 7500|ABI Q7	ABI 7500	Illumina iSeq|Illumina MiSeq	Illumina iSeq|Illumina MiSeq
2023	836	city	达安基因|杭州博日|上海宏石|西安天隆	上海宏石	NA	NA
2023	837	city	ABI 7500|ABI Q5|上海宏石	ABI 7500|ABI Q5|上海宏石	Illumina MiSeq	Illumina MiSeq
2023	838	city	NA	NA	Illumina MiSeq	Illumina MiSeq
2023	839	city	ABI 7500|ABI Q7|Roche 480|杭州博日|上海宏石	上海宏石	Illumina MiSeq|ONT GridION|MGI 200	ONT GridION
2023	841	city	ABI 7300|ABI 7500|ABI Q7|上海宏石	ABI 7300|ABI 7500|ABI Q7|上海宏石	Illumina MiSeq	Illumina MiSeq
2023	842	city	ABI Q5|Roche 480|Bio-rad CFX96	ABI Q5|Bio-rad CFX96	NA	NA
2023	843	city	ABI Q5|ABI Q7|西安天隆	ABI Q5	NA	NA
2023	845	city	ABI 7500|达安基因|西安天隆	ABI 7500|西安天隆	NA	NA
2023	846	city	ABI 7500|ABI Q5|ABI Q7|Roche 480|上海宏石	ABI 7500|ABI Q5	NA	NA
2023	847	provincal	ABI 7500|ABI Q7|Roche 480|Bio-rad CFX96|Bio-rad IQ5	ABI Q7|Roche 480|Bio-rad CFX96	Illumina MiSeq|MGI 200	Illumina MiSeq
2023	848	provincal	ABI 7300|ABI 7500|ABI Q5|ABI Q7|上海宏石|西安天隆	ABI 7300|ABI 7500|ABI Q5|ABI Q7|上海宏石|西安天隆	Illumina MiSeq|Thermo Life Ion S5|ONT MinION/Mk1C|ONT GridION	Illumina MiSeq|Thermo Life Ion S5|ONT MinION/Mk1C|ONT GridION
2023	849	city	ABI 7300|ABI 7500|ABI Q5|ABI Q7|Bio-rad CFX96	ABI 7500|ABI Q5|ABI Q7	Illumina iSeq|Illumina MiSeq	Illumina iSeq
2023	851	city	ABI 7500|ABI Q5|ABI Q7|Bio-rad CFX96	ABI 7500|ABI Q5|Bio-rad CFX96	NA	NA
2023	853	city	ABI Q5|西安天隆	ABI Q5	Illumina MiSeq	Illumina MiSeq
2023	854	city	Roche 480|Bio-rad IQ5|杭州博日|上海宏石|西安天隆	Roche 480|Bio-rad IQ5|上海宏石	Illumina MiSeq	Illumina MiSeq
2023	855	city	上海宏石|西安天隆	上海宏石	Illumina MiSeq	Illumina MiSeq
2023	856	city	ABI 7500|ABI Q5|ABI Q7|杭州博日|上海宏石	ABI Q7|上海宏石	NA	NA
2023	858	city	ABI 7500|ABI Q5|ABI Q7|Bio-rad CFX96	ABI Q7|Bio-rad CFX96	Illumina NextSeq	NA
2023	859	city	ABI 7500|ABI Q5|ABI Q7|西安天隆	ABI 7500|ABI Q5|ABI Q7	MGI 200	MGI 200
2023	860	city	ABI 7500|Roche 480	ABI 7500|Roche 480	NA	NA
2023	861	city	ABI Q5|ABI Q7|Bio-rad CFX96	Bio-rad CFX96	Illumina iSeq|Illumina MiSeq	Illumina MiSeq
2023	864	city	ABI Q5|ABI Q7|上海宏石	ABI Q5	NA	NA
2023	865	city	达安基因	达安基因	MGI 200	MGI 200
2023	866	city	ABI 7300|ABI Q5|Bio-rad CFX96|西安天隆	ABI Q5|西安天隆	NA	NA
2023	867	city	ABI 7500|ABI Q7|Roche 480	ABI 7500|ABI Q7	Illumina MiSeq	Illumina MiSeq
2023	868	city	ABI 7500|ABI Q5|ABI Q7|杭州博日	ABI 7500|ABI Q5|杭州博日	Thermo Life Ion torrent|ONT MinION/Mk1C	Thermo Life Ion torrent|ONT MinION/Mk1C
2023	869	provincal	ABI 7500|ABI Q7	ABI 7500	Illumina MiSeq|ONT GridION	Illumina MiSeq|ONT GridION
2023	872	city	ABI Q5|ABI Q7	NA	Illumina iSeq|Illumina MiSeq	NA
2023	873	city	ABI 7500|ABI Q7|上海宏石	ABI 7500|上海宏石	Illumina MiSeq	Illumina MiSeq
2023	874	provincal	ABI 7500|ABI Q7|西安天隆	ABI 7500|ABI Q7|西安天隆	NA	NA
2023	875	city	ABI Q7|Roche 480|西安天隆	ABI Q7|西安天隆	Illumina MiSeq|Illumina NextSeq	Illumina MiSeq|Illumina NextSeq
2023	876	city	Bio-rad CFX96	Bio-rad CFX96	Thermo Life Ion S5|ONT MinION/Mk1C	ONT MinION/Mk1C
2023	879	provincal	ABI 7500|ABI Q7|Bio-rad CFX96|西安天隆	Bio-rad CFX96	Illumina NextSeq|MGI 2000	Illumina NextSeq
2023	881	city	ABI 7500|ABI Q7|Bio-rad CFX96|上海宏石	ABI 7500|Bio-rad CFX96	Illumina MiSeq	Illumina MiSeq
2023	882	city	ABI Q7|上海宏石|西安天隆	ABI Q7|上海宏石	NA	NA
2023	883	city	NA	NA	NA	NA
2023	885	city	杭州博日|上海宏石	杭州博日	MGI 200	MGI 200
2023	886	city	ABI Q7|Bio-rad CFX96	ABI Q7|Bio-rad CFX96	Illumina MiSeq	Illumina MiSeq
2023	887	city	Bio-rad CFX96	Bio-rad CFX96	MGI 200	NA
2023	888	city	ABI Q5|Roche 480|杭州博日|上海宏石	ABI Q5|上海宏石	Illumina MiSeq	Illumina MiSeq
2023	890	city	ABI 7500	ABI 7500	ONT MinION/Mk1C	ONT MinION/Mk1C
2023	891	city	ABI Q5|ABI Q7|杭州博日	ABI Q5|ABI Q7|杭州博日	NA	NA
2023	893	city	ABI 7500|ABI Q7|Roche 480|上海宏石	ABI 7500|ABI Q7|上海宏石	PacBio RS	NA
2023	894	city	西安天隆	西安天隆	NA	NA
2023	895	provincal	ABI 7500|ABI Q7	ABI 7500|ABI Q7	Illumina MiSeq	Illumina MiSeq
2023	897	city	ABI Q5|ABI Q7	ABI Q5|ABI Q7	NA	NA
2023	898	city	ABI Q5|ABI Q7|Roche 480	ABI Q5|ABI Q7|Roche 480	NA	NA
2023	899	city	ABI 7500|ABI Q5|ABI Q7|Roche 480|杭州博日|上海宏石	ABI 7500|ABI Q5|ABI Q7|杭州博日|上海宏石	Illumina MiSeq	Illumina MiSeq
2023	901	city	ABI 7500|ABI Q7|Roche 480|上海宏石	ABI Q7|上海宏石	Illumina iSeq|Illumina MiSeq|Thermo Life Ion S5|ONT GridION	Illumina iSeq|Illumina MiSeq|ONT GridION
2023	902	city	ABI 7500|ABI Q5|上海宏石	ABI Q5|上海宏石	Illumina MiSeq	Illumina MiSeq
2023	903	city	ABI Q5|ABI Q7|Roche 480|Bio-rad CFX96|西安天隆	Bio-rad CFX96	NA	NA
2023	906	city	ABI 7500|ABI 7900|ABI Q5|ABI Q7|Roche 480	ABI Q5|ABI Q7	Illumina MiSeq	Illumina MiSeq
2023	907	city	Roche 480|Bio-rad CFX96	Roche 480|Bio-rad CFX96	Illumina MiSeq	NA
2023	908	city	ABI Q7|西安天隆	西安天隆	NA	NA
2023	909	city	ABI 7500|ABI Q7|Roche 480	ABI Q7|Roche 480	ONT MinION/Mk1C	ONT MinION/Mk1C
2023	910	provincal	ABI Q5|西安天隆	ABI Q5	Illumina MiSeq	Illumina MiSeq
2023	911	city	ABI Q5|Bio-rad CFX96	ABI Q5|Bio-rad CFX96	MGI 200	MGI 200
2023	912	city	NA	NA	NA	NA
2023	913	provincal	ABI 7500|ABI Q7|Roche 480|Bio-rad CFX96|杭州博日	Bio-rad CFX96|杭州博日	Illumina iSeq|Illumina MiSeq|Illumina NextSeq|MGI 2000	Illumina MiSeq|Illumina NextSeq
2023	914	city	ABI 7500|ABI Q7|达安基因|杭州博日|上海宏石	ABI 7500|ABI Q7|上海宏石	Illumina iSeq|Illumina MiSeq|ONT MinION/Mk1C|ONT GridION	Illumina iSeq|Illumina MiSeq|ONT MinION/Mk1C|ONT GridION
2023	915	city	ABI Q7|上海宏石	ABI Q7|上海宏石	NA	NA
2023	917	provincal	ABI Q7|Bio-rad CFX96	ABI Q7|Bio-rad CFX96	NA	NA
2023	918	city	ABI 7500|ABI Q7|Roche 480|Bio-rad CFX96	ABI 7500|Bio-rad CFX96	Illumina MiSeq	Illumina MiSeq
2023	920	city	ABI 7500|ABI Q5|ABI Q7|Bio-rad CFX96|达安基因|上海宏石	ABI Q7|Bio-rad CFX96|上海宏石	Illumina MiSeq	Illumina MiSeq
2023	921	city	ABI Q5|ABI Q7|Bio-rad IQ5	ABI Q7	Illumina MiSeq	Illumina MiSeq
2023	922	city	ABI Q5|ABI Q7|杭州博日|西安天隆	ABI Q5|ABI Q7|西安天隆	Illumina MiSeq	Illumina MiSeq
2023	923	conty	西安天隆	西安天隆	NA	NA
2023	924	city	ABI Q7|Roche 480|杭州博日|西安天隆	Roche 480|杭州博日	Illumina NextSeq	Illumina NextSeq
2023	925	city	ABI 7900|达安基因|上海宏石	达安基因|上海宏石	NA	NA
2023	928	provincal	ABI Q5|西安天隆	ABI Q5|西安天隆	NA	NA
2023	930	city	西安天隆	西安天隆	NA	NA
2023	932	city	ABI Q5|西安天隆	ABI Q5|西安天隆	NA	NA
2023	933	city	上海宏石	上海宏石	NA	NA
2023	934	city	ABI 7500|西安天隆	ABI 7500|西安天隆	MGI 200	MGI 200
2023	935	city	ABI Q5|ABI Q7|Roche 480|西安天隆	ABI Q5|ABI Q7|Roche 480	Illumina MiSeq	Illumina MiSeq
2023	936	provincal	ABI 7300|ABI Q5	ABI 7300	NA	NA
2023	938	conty	ABI Q5|Bio-rad CFX96|上海宏石	ABI Q5|Bio-rad CFX96|上海宏石	NA	NA
2023	939	city	ABI 7500|ABI Q7|上海宏石	ABI 7500|ABI Q7|上海宏石	NA	NA
2023	940	city	Roche 480|Bio-rad CFX96|杭州博日|上海宏石|西安天隆	Bio-rad CFX96|上海宏石|西安天隆	Illumina MiSeq	Illumina MiSeq
2023	941	city	ABI 7500|ABI Q7|西安天隆	ABI 7500|ABI Q7|西安天隆	MGI 200	MGI 200
2023	942	city	ABI 7500|ABI Q5|ABI Q7|Bio-rad CFX96	ABI 7500|ABI Q5|ABI Q7|Bio-rad CFX96	Illumina iSeq|Illumina MiSeq|Illumina NextSeq|ONT GridION	Illumina iSeq|Illumina MiSeq|Illumina NextSeq|ONT GridION
2023	943	city	ABI Q5|ABI Q7|Roche 480|Bio-rad CFX96|西安天隆	ABI Q5	Illumina MiSeq|ONT MinION/Mk1C	Illumina MiSeq
2023	944	city	ABI 7500|ABI Q5|杭州博日|上海宏石	ABI Q5|杭州博日	NA	NA
2023	945	city	ABI Q5|上海宏石|西安天隆	ABI Q5|上海宏石|西安天隆	NA	NA
2023	946	provincal	ABI 7500|ABI Q7	ABI Q7	Illumina iSeq|Illumina NextSeq|MGI 200	Illumina NextSeq
2023	947	city	ABI Q7|Bio-rad CFX96|杭州博日	Bio-rad CFX96	NA	NA
2023	948	city	NA	NA	Illumina iSeq|Illumina MiSeq|Thermo Life Ion S5	Thermo Life Ion S5
2023	949	city	ABI 7500|Roche 480|上海宏石	ABI 7500|Roche 480|上海宏石	NA	NA
2023	950	city	ABI 7500|ABI Q7|杭州博日	ABI 7500|ABI Q7|杭州博日	Illumina MiSeq	Illumina MiSeq
2023	951	city	ABI Q5|达安基因	达安基因	NA	NA
2023	952	city	Roche 480|Bio-rad CFX96	Bio-rad CFX96	Illumina MiSeq	Illumina MiSeq
2023	953	city	ABI 7300|ABI Q7|Bio-rad CFX96	Bio-rad CFX96	MGI 200	MGI 200
2023	955	provincal	ABI 7500|ABI Q7|Bio-rad CFX96|上海宏石	ABI 7500|ABI Q7|Bio-rad CFX96	Illumina iSeq	Illumina iSeq
2023	956	city	Roche 480|上海宏石|西安天隆	Roche 480|上海宏石	Illumina MiSeq	Illumina MiSeq
2023	957	provincal	ABI Q5|达安基因|上海宏石|西安天隆	NA	ONT GridION|MGI 200|MGI 2000	ONT GridION|MGI 2000
2023	958	city	ABI 7500|ABI Q7	ABI Q7	Illumina MiSeq	Illumina MiSeq
2023	959	city	ABI 7500|ABI Q7	ABI 7500|ABI Q7	Illumina iSeq|Illumina MiSeq	Illumina iSeq
2023	960	city	ABI 7500|ABI Q5|ABI Q7|Roche 480	ABI 7500	Illumina MiSeq	Illumina MiSeq
2023	961	city	NA	NA	MGI 2000	MGI 2000
2023	962	city	ABI 7500|ABI Q5|Roche 480|Bio-rad CFX96	ABI Q5|Roche 480	Illumina MiSeq	Illumina MiSeq
2023	963	provincal	ABI 7500|ABI Q7|西安天隆	ABI 7500|ABI Q7	Thermo Life Ion S5|MGI 200	Thermo Life Ion S5|MGI 200
2023	964	city	ABI 7500|Bio-rad CFX96	ABI 7500|Bio-rad CFX96	Illumina iSeq	Illumina iSeq
2023	965	city	ABI Q7|杭州博日|西安天隆	ABI Q7	Illumina MiSeq	Illumina MiSeq
2023	966	city	ABI 7300|ABI Q5|ABI Q7|Bio-rad CFX96|西安天隆	ABI Q5|ABI Q7|Bio-rad CFX96|西安天隆	ONT MinION/Mk1C	ONT MinION/Mk1C
2023	967	provincal	ABI 7500|ABI Q5|ABI Q7|西安天隆	ABI Q5|ABI Q7	MGI 2000	MGI 2000
2023	968	city	ABI 7300|ABI 7500|达安基因|杭州博日	ABI 7500	Thermo Life Ion torrent	NA
2023	969	city	ABI 7500|ABI Q5|ABI Q7|西安天隆	ABI Q5|ABI Q7	NA	NA
2023	970	city	ABI 7500|ABI Q5	ABI 7500|ABI Q5	Illumina iSeq	Illumina iSeq
2023	972	city	ABI 7500|ABI Q7	ABI 7500	ONT MinION/Mk1C|MGI 200	ONT MinION/Mk1C
2023	973	provincal	ABI Q7|Bio-rad IQ5|西安天隆	ABI Q7|Bio-rad IQ5|西安天隆	Illumina iSeq|Illumina MiSeq|ONT GridION	Illumina MiSeq
2023	977	provincal	ABI 7500|ABI Q7|Bio-rad CFX96|西安天隆	ABI Q7|Bio-rad CFX96	Illumina iSeq|Illumina MiSeq|ONT MinION/Mk1C	Illumina iSeq|Illumina MiSeq|ONT MinION/Mk1C
2023	978	city	ABI Q7|Bio-rad CFX96|西安天隆	ABI Q7|Bio-rad CFX96|西安天隆	MGI 200	MGI 200
2023	979	city	ABI Q7|Roche 480	Roche 480	Illumina iSeq|Illumina MiSeq	Illumina iSeq|Illumina MiSeq
2023	981	city	Roche 480|Bio-rad CFX96	Bio-rad CFX96	ONT MinION/Mk1C|MGI 200	ONT MinION/Mk1C|MGI 200
2023	982	provincal	ABI 7500|ABI Q5|ABI Q7|上海宏石	上海宏石	Illumina MiSeq|Illumina NextSeq	Illumina NextSeq
2023	983	provincal	ABI 7500|ABI Q5|ABI Q7	ABI 7500|ABI Q5|ABI Q7	NA	NA
2023	985	city	ABI 7500|ABI Q5|ABI Q7|Roche 480|西安天隆	ABI Q5|ABI Q7|Roche 480	NA	NA
2023	986	city	ABI 7500|ABI Q5|ABI Q7|Bio-rad CFX96	ABI 7500|ABI Q5|ABI Q7|Bio-rad CFX96	Illumina iSeq|Illumina MiSeq	Illumina MiSeq
2023	987	city	ABI 7500|ABI Q7|上海宏石	ABI 7500|ABI Q7|上海宏石	ONT MinION/Mk1C	ONT MinION/Mk1C
2023	988	city	ABI 7500|Roche 480|上海宏石	ABI 7500|Roche 480	NA	NA
2023	989	city	ABI 7500|ABI Q5|ABI Q7|西安天隆	ABI 7500|ABI Q5|ABI Q7	NA	NA
2023	990	city	ABI 7500|ABI Q7|西安天隆	西安天隆	MGI 2000	MGI 2000
